# Supplementary material for: Nutritional Content and Health Profile of Single-Serve Non-Dairy Plant-Based Beverages
Source: Nutrients. 2021 Dec 30;14(1):162. doi: 10.3390/nu14010162 (PMC8747653; doi:10.3390/nu14010162)
Supplement: Supplementary file 1 [file nutrients-14-00162-s001.zip]

Archive with 1 entries (1 files):
- nutrients-1510129-supplementary.pdf
